# Supplementary material for: Mismatch Repair Balances Leading and Lagging Strand DNA Replication Fidelity
Source: PLoS Genet. 2012 Oct 11;8(10):e1003016. doi: 10.1371/journal.pgen.1003016 (PMC3469411; doi:10.1371/journal.pgen.1003016)
Supplement: Table S2 — Mutation counts, mutation rates, and MMR correction factors. (XLSX) [file pgen.1003016.s004.xlsx]

## Sheet: Sheet1
	Polymerase			wt pol		wt pol			wt pol		wt pol
	Genotype notes			URA3 OR1		msh2Δ URA3 OR1			ATT0 URA3 OR1		msh2Δ ATT0 URA3 OR1
	Mutation rate (x10^-7)			0.18		7.2			0.67		7.6
	95% Confidence range			(0.14-0.23)		(3.5-15)			(0.50-0.90)		(5.9-9.8)
	Total Mutants Sequenced			211		195			156		92
	# w/ WT yURA3			70		15			32		14
	# w/ single mutation			141		180			122		78
	# w/ multiple mutations			0		0			2		0
	Total URA3 mutations			141		180			126		78
				mutation count	rate (x10-7)	mutation count	rate (x10-7)	correction factor	mutation count	rate (x10-7)	mutation count	rate (x10-7)	correction factor
	A to T			9	0.0077	1	0.037	4.8	7	0.030	0	≤ 0.083	≥ 2.7
	T to A			7	0.0060	1	0.037	6.2	1	0.0043	0	≤ 0.083	≥ 19
	position	original sequence	mutation(s)	mutation count	rate (x10-7)	mutation count	rate (x10-7)	correction factor	mutation count	rate (x10-7)	mutation count	rate (x10-7)	correction factor
	279	A	T	4	0.0034	0	≤ 0.037	≥ 11	2	0.0086	0	≤ 0.083	≥ 9.6
	686	A	T	2	0.0017	0	≤ 0.037	≥ 22	1	0.0043	0	≤ 0.083	≥ 19
	Polymerase			pol2M644G		pol2M644G			pol2M644G		pol2M644G
	Genotype notes			URA3 average		msh2Δ URA3 ave.			ATT0 URA3 OR1		msh2Δ ATT0 URA3 OR1
	Mutation rate (x10^-7)			1.2	#NUM!	180	#NUM!		1.3		170
	95% Confidence range			(0.71-2.3)		(100-270)			(0.87-1.8)		(100-280)
	Total Mutants Sequenced			588		587			212		361
	# w/ WT yURA3			228		73			94		37
	# w/ single mutation			359		498			116		324
	# w/ multiple mutations			1		16			2		0
	Total URA3 mutations			361		530			120		324
				mutation count	rate (x10-7)	mutation count	rate (x10-7)	correction factor	mutation count	rate (x10-7)	mutation count	rate (x10-7)	correction factor
	Substitutions			317	0.60	281	87	140	90	0.55	168	79	140
	Transitions			60	0.12	175	54	450	27	0.17	116	55	330
	G-dT			21	0.037	65	16	440	8	0.049	11	5.2	110
	Transversions			257	0.45	106	33	73	63	0.39	52	24	63
	T-dT			174	0.17	10	2.8	17	30	0.18	14	6.6	36
	C-dT			20	0.039	36	8.9	230	11	0.067	20	9.4	140
	Frameshifts			26	0.053	247	73	1,400	24	0.15	154	73	490
	-1			20	0.041	214	62	1,500	23	0.14	147	69	490
	ΔT			7	0.010	114	33	3,300	11	0.067	72	34	500
	+1			6	0.0092	33	9.9	1,100	1	0.0061	7	3.3	540
	Multi-base Errors			18	0.035	2	0.62	18	6	0.037	2	0.94	26
	Total			361	0.71	530	160	230	120	0.74	324	150	210
	position	original sequence	mutation(s)	mutation count	rate (x10-7)	mutation count	rate (x10-7)	correction factor	mutation count	rate (x10-7)	mutation count	rate (x10-7)	correction factor
	OR1 174	A	Δ	0	≤ 0.0050	55	30	≤ 6,000	4	0.025	57	27	1,100
	OR2 201	T	Δ	0	≤ 0.0034	11	7.8	≤ 2,300
	OR2 255	T	Δ	1	0.0034	29	21	6,100
	OR1 279	A	T	24	0.12	1	0.54	4.5	18	0.11	2	0.94	8.5
	OR1 310	C	T	1	0.0050	3	1.6	330	2	0.012	1	0.47	38
	OR1 345	G	T	2	0.0099	6	3.2	330	3	0.018	2	0.94	51
	OR2 608	G	A	1	0.0034	8	5.7	1,700
	OR1 679	G	T	0	≤ 0.0050	14	7.6	≤ 1,500	1	0.0061	8	3.8	610
	OR1 686	A	T	136	0.68	0	≤ 0.54	≥ 0.78	9	0.055	4	1.9	35
	OR2 764	G	A	1	0.0034	15	11	3,200
	Polymerase			pol1L868M		pol1L868M			pol3L612M		pol3L612M
	Genotype notes			URA3 average		msh2Δ URA3 ave.			URA3 average		msh2Δ URA3 ave.
	Mutation rate (x10^-7)			1.4	#NUM!	530	#NUM!		1.8	0.012	220	16
	95% Confidence range			(1.2-7.6)		(350-860)			(1.1-2.7)		(170-280)
	Total Mutants Sequenced			544		350			488		342
	# w/ WT yURA3			256		6			117		4
	# w/ single mutation			288		344			371		338
	# w/ multiple mutations			0		0			0		0
	Total URA3 mutations			288		344			371		338
				mutation count	rate (x10-7)	mutation count	rate (x10-7)	correction factor	mutation count	rate (x10-7)	mutation count	rate (x10-7)	correction factor
	Substitutions			248	0.63	308	470	740	319	1.2	163	110	94
	Transitions			99	0.24	182	250	1,000	208	0.76	141	90	120
	G-dT			52	0.10	135	150	1,500	123	0.45	102	67	150
	Transversions			149	0.34	126	150	440	111	0.37	22	11	30
	C-dT			80	0.15	109	120	770	51	0.15	17	5.2	35
	Frameshifts			26	0.066	35	53	800	54	0.19	173	110	610
	-1			22	0.054	30	44	820	48	0.17	162	100	630
	ΔT			6	0.015	9	13	860	15	0.043	98	64	1,500
	+1			4	0.0089	5	5.9	660	6	0.020	11	7.2	350
	Multi-base Errors			14	0.036	1	2.8	78	9	0.021	2	2.6	120
	Total			288	0.73	344	520	710	382	1.4	338	220	160
	position	original sequence	mutation(s)	mutation count	rate (x10-7)	mutation count	rate (x10-7)	correction factor	mutation count	rate (x10-7)	mutation count	rate (x10-7)	correction factor
	OR2 174	A	Δ	1	0.0055	2	5.7	1,000	1	0.0095	20	26	2,800
	OR1 201	T	Δ	0	≤ 0.0047	2	6.4	≤ 1,400	1	0.0057	25	33	5,800
	OR1 255	T	Δ	1	0.0047	1	3.2	680	0	≤ 0.0057	28	37	≤ 6,500
	OR2 310	C	T	1	0.0055	3	8.5	1,500	45	0.43	32	42	98
	OR2 345	G	T	22	0.12	11	31	260	24	0.23	7	9.2	40
	OR1 608	G	A	7	0.033	6	19	580	7	0.040	4	5.3	130
	OR2 679	G	T	11	0.061	41	120	1,900	4	0.038	3	3.9	100
	OR1 764	G	A	12	0.057	51	160	2,900	17	0.097	16	21	220
